# Supplementary material for: Clinical outcomes of salvage treatment in lymph node-positive prostate cancer patients after radical prostatectomy
Source: PLoS One. 2021 Sep 10;16(9):e0256778. doi: 10.1371/journal.pone.0256778 (PMC8432826; doi:10.1371/journal.pone.0256778)
Supplement: S1 File — (XLSX) [file pone.0256778.s001.xlsx]

## Sheet: Sheet1
No.	age	initial_PSA	cN	pT	Tstage	GS_sum	LNpositive	totalLND	RM status	Biopsy_cores	Positive_cores	PSA nadir	ADT done(Y/N)	ADTprePSA(ng/ml)	ADT type	salvage_RT	RT_prePSA	toal dose (Gy)	fx No.	Progression	Progression_free_duration	Progression_type	clinical_failure	2nd_BCF	PSA value at 1st_BCF	Post_salvage_nadir
1	62	18.1	0	8	0	9	2	21	1	13	8	0.001	1	0.7	3	1	0.7	64.8	36	1	47	1	1	1	0.3	0.004
2	63	16.6	0	7	0	9	2	12	1	12	3	0.001	1	0.1	2	1	0.1	64.8	36	0	182	0	0	0	0.2	0.001
3	62	8.1	0	9	1	7	1	7	1	12	10	0.001	1	8.1	1	0	1.45	66.6	37	1	43	2	1	1	0.2	0.001
4	72	27.1	0	9	1	9	1	8	1	13	13	0.001	1	0.542	3	1	0.089	69	37	1	23	1	1	1	0.542	0.007
5	72	8.4	0	11	2	7	1	7	1	12	2	0.001	1	2.912	3	1	0.022	70.2	39	1	31	3	1	1	0.231	0.001
6	74	34.976	1	9	1	7	2	3	1	15	7	0.001	1	4.336	3	0	0	0	0	1	118	3	1	1	4.07	0.006
7	62	94.41	0	9	1	9	1	4	1	15	15	0.001	1	4.27	3	1	0.033	69	37	1	43	1	0	1	4.27	0.004
8	77	25.6	0	9	1	9	1	4	1	12	2	0.001	1	0.668	3	1	0.066	69	37	0	122	0	0	0	0.668	0.001
9	69	81.07	0	9	1	9	2	8	1	13	10	0.001	1	0.985	1	0	0	0	0	1	48	3	1	1	0.397	0
10	60	117.3	0	11	2	9	1	6	1	13	13	0.001	1	3.781	3	1	0.057	69	37	1	69	2	1	1	0.349	0.001
11	66	6.54	0	8	0	8	6	6	0	13	6	0.001	1	0.211	1	0	3.13	69	37	1	42	3	1	1	1.596	0.001
12	62	20	0	8	0	8	1	3	1	3	2	0.001	1	0.399	2	1	0.399	66.6	37	0	136	0	0	0	0.399	0.001
13	71	100	0	9	1	7	2	9	1	12	10	0.001	1	8.313	3	0	0	0	0	1	29	1	0	1	8.3	0.001
14	67	29.22	0	8	0	7	1	13	0	13	6	0.001	1	0.789	1	0	0	0	0	1	47	1	0	1	0.372	0.001
15	60	22	1	9	1	9	1	5	1	12	2	0.191	1	28.46	3	1	0.191	66.6	37	1	12	3	1	1	15.065	0.191
16	66	30	0	9	1	7	3	21	1	12	8	0.001	1	1.805	1	0	0	0	0	1	42	3	1	1	18.792	0.001
17	71	17.99	0	9	1	10	1	9	1	10	2	0.001	1	0.64	1	0	0	0	0	1	51	3	1	1	0.206	0
18	68	32.02	0	9	1	9	1	5	1	12	6	0.001	1	3.38	3	0	0	0	0	1	15	3	1	1	0.902	0.001
19	71	7.364	0	8	0	7	1	17	1	13	6	0.001	1	0.248	2	1	0.248	67	36	0	96	0	0	0	0	0.001
20	63	44.666	0	8	0	7	1	16	1	12	6	0.001	1	0.255	1	0	0	0	0	1	107	1	0	1	0.255	0.001
21	67	19.54	0	9	1	7	2	6	1	12	2	0.004	1	0.876	2	1	0.88	67	36	1	103	1	0	1	0.876	0.004
22	61	26.33	0	9	1	9	3	8	1	13	13	0.023	1	0.723	2	1	0.723	66	33	1	17	3	1	1	4.649	0.195
23	68	16.008	1	8	0	8	1	9	0	12	1	0.001	1	0.131	2	1	0.131	67	36	1	35	3	1	1	0.15	0.001
24	64	39.149	0	8	0	7	1	1	1	13	5	0.001	1	13.128	3	1	13.128	66.4	36	0	43	0	0	0	1.913	0.001
25	69	31.162	0	8	0	8	1	10	1	12	5	0.008	1	7.948	3	0	0	0	0	1	99	1	0	1	5.185	0.012
26	74	23.553	0	9	1	7	2	6	1	12	12	0.023	1	10.406	3	0	0	0	0	1	93	3	1	1	0.316	0.023
27	59	42.26	1	9	1	8	2	16	1	15	10	0.001	1	0.368	2	1	0.368	68	34	1	89	2	1	1	0.272	0.001
28	61	21.344	1	9	1	7	1	13	1	12	2	0.012	1	16.623	3	0	0	0	0	1	85	3	1	1	10.425	0.012
29	58	30	0	9	1	9	4	7	1	10	10	0.056	1	5.367	2	1	0.925	70	35	1	78	2	1	1	5.367	0.272
30	63	30	0	9	1	8	2	14	1	12	10	0.009	1	1.662	1	0	0	0	0	1	69	3	1	1	1.66	0.075
31	62	63.62	0	9	1	7	2	8	1	12	3	0.005	1	1.062	2	1	1.062	70	35	1	56	3	1	1	1.223	0.005
32	64	38.04	1	9	1	9	1	11	1	12	12	0.006	1	2.126	2	1	0.325	66	33	1	64	1	0	1	2.126	0.006
33	60	15.4	0	9	1	8	3	11	1	10	1	0.05	1	6.852	2	1	6.852	68	34	1	15	3	1	1	6.852	0.05
34	56	16.419	0	8	0	8	1	16	0	13	2	0.001	1	0.125	2	1	<0.001	66	33	0	61	0	0	0	0.293	0.001
35	73	12.804	0	9	1	8	4	9	1	12	8	0.001	1	13.077	3	0	0	0	0	0	57	0	0	0	3.949	0.011
36	66	11.4	1	9	1	7	4	14	1	12	3	0.013	1	16.021	3	0	0	0	0	1	11	3	1	1	3.99	0.246
37	74	42.49	0	9	1	10	2	14	0	14	14	0.001	1	4.096	3	0	0	0	0	1	14	3	1	1	1.478	0.001
38	75	56	0	9	1	8	2	9	0	12	11	0.001	1	16.31	2	1	9.614	70	35	1	41	3	1	1	16.31	0.001
39	62	49.42	1	9	1	7	2	13	1	12	10	0.001	1	11.619	3	1	0.233	70	35	0	56	0	0	0	11.619	0.01
40	68	12.045	0	9	1	8	3	20	0	12	8	0.023	1	0.452	3	0	0	0	0	1	8	3	1	1	0.452	0.023
41	75	23.691	0	9	1	9	3	12	1	12	12	0.014	1	2.415	3	0	0.706	68	34	1	49	1	0	1	0.706	0.014
42	60	21	1	8	0	9	3	29	0	12	2	0.475	1	15.796	3	0	0	0	0	1	38	3	1	1	15.796	0.475
43	51	65.72	1	9	1	9	2	13	1	12	12	0.005	1	4.636	3	1	0.027	70	35	0	44	0	0	0	4.636	0.007
44	77	11.32	0	9	1	8	1	16	0	12	7	0.003	1	0.328	3	1	0.064	66	33	0	29	0	0	0	0.328	0.003
45	48	34.605	1	9	1	8	8	14	0	12	12	0.001	1	10.436	3	0	0	0	0	1	38	1	0	1	10.436	0.001
46	58	40.16	0	9	1	8	2	5	0	12	6	0.011	1	31.479	2	1	31.479	68	34	0	38	0	0	0	31.479	0.011
47	57	13.942	0	9	1	7	1	15	1	12	12	0.015	1	0.262	2	1	0.262	66	33	0	29	0	0	0	0.262	0.015
48	69	17.3	0	9	1	9	2	16	0	16	2	0.01	1	0.224	3	1	0.224	68	34	1	33	1	0	1	0.224	0.01
49	56	109.49	1	9	1	9	4	10	1	12	9	0.032	1	12.762	2	1	0.675	70	35	1	32	1	0	1	12.762	0.032
50	63	51.049	1	7	0	7	2	9	0	12	6	0.01	1	1.335	2	1	1.335	66	33	0	27	0	0	0	1.335	0.012
51	60	8.703	1	9	1	8	1	1	0	12	6	0.009	1	0.497	3	1	0.025	66	33	0	29	0	0	0	0.607	0.009
52	71	181.29	1	9	1	7	6	14	1	13	12	0.035	1	6.004	3	0	0	0	0	0	29	0	0	0	6.004	0.035
53	77	8.234	0	9	1	7	1	11	1	12	3	0.04	1	0.112	3	1	0.112	66	33	0	24	0	0	0	0.217	0.001
54	67	34.64	0	9	1	7	5	10	0	13	7	25.533	1	30.98	1	1	30.98	66	33	0	20	0	0	0	30.98	0.015
55	64	35	1	9	1	9	3	5	1	12	10	0.067	1	0.711	3	1	0.878	66.6	37	1	21	3	1	1	0.711	0.055
56	72	6.904	0	7	0	8	2	12	0	12	7	0.001	1	6.323	3	0	0	0	0	1	19	3	0	0	6.323	0.556
57	69	38.8	1	8	0	7	4	10	0	12	8	0.014	1	9.685	3	0	0	0	0	1	32	3	1	1	1.128	0.014
58	61	152	0	9	1	7	1	9	1	6	5	0.078	1	15.19	3	0	0	0	0	1	14	1	0	1	0.217	0.147
59	64	35.871	0	8	0	7	1	6	1	12	1	0.017	1	0.074	3	1	0.074	66	33	0	23	0	0	0	0.998	0.003
60	71	10.908	0	9	1	8	1	18	0	14	8	0.103	1	0.15	1	1	0.15	66	33	0	14	1	0	1	0.15	0.103
61	64	106.68	1	11	2	9	2	20	1	12	4	0.001	1	3.699	3	1	0.02	60	30	0	64	0	0	0	3.699	0.001
62	62	28.531	0	8	0	7	1	28	1	12	4	0.079	1	0.535	3	1	0.214	66	33	0	17	0	0	0	0.535	0.003
63	60	19.59	0	11	2	9	2	5	1	16	16	0.045	1	16.763	3	1	0.053	66.6	37	1	19	3	1	1	15.122	0.003
64	82	7.94	0	8	0	8	1	11	1	13	5	0.001	1	0.356	1	0	0	0	0	1	38	1	1	1	0.356	0.156
65	55	22.337	0	8	0	7	1	7	0	13	6	0.001	1	3.21	1	0	0	0	0	1	42	2	1	1	12.001	0.001
66	71	13.809	0	9	1	9	4	12	0	13	6	0.001	1	0.296	1	0	0.293	68	34	1	41	1	0	1	0.452	0.001
67	70	16.012	0	7	0	8	1	10	0	13	6	0.001	1	8.296	3	0	0	0	0	1	57	3	1	1	1.8	0.001
68	66	51.86	1	9	1	7	2	21	1	12	12	0.012	1	1.307	3	0	0	0	0	1	38	1	0	1	2.17	0.012
69	57	62.2	0	9	1	9	1	13	1	12	1	0.015	1	2.46	3	0	0	0	0	1	26	3	1	1	1.323	0.015
70	70	7.496	1	9	1	8	2	16	0	14	7	0.006	1	0.485	3	1	0.013	66	33	0	40	0	0	0	0.485	0.002
71	76	14.28	0	9	1	8	3	20	0	12	1	2.822	1	3.707	1	0	0	0	0	0	27	0	0	0	2.822	0.003
72	70	12.266	0	9	1	7	1	13	0	12	6	0.08	1	0.149	3	0	0	0	0	1	35	1	0	1	0.249	0.08
73	67	85.7	0	9	1	9	4	5	1	12	12	0.033	1	21.716	3	0	0	0	0	1	3	3	1	1	21.716	0.018
74	63	13.67	0	5	0	8	1	8	0	12	1	0.072	1	0.386	2	1	0.386	66	33	0	20	0	0	0	0.386	0.003
75	61	6.7	1	9	1	9	3	21	1	12	6	0.001	1	0.184	2	1	0.184	66.6	37	1	52	2	1	1	0.331	0.004
76	70	105.36	0	9	1	8	1	7	1	12	12	0.001	1	1.324	3	1	<0.001	62.5	25	1	32	0	1	1	1.324	0.001
77	62	48.25	0	9	1	8	2	6	0	12	7	0.001	1	0.129	2	1	0.129	66	30	1	47	3	1	1	0.202	0.027
78	76	9.661	1	11	2	9	2	7	1	12	11	0.001	1	1.037	3	1	0.005	70	35	1	41	3	1	1	1.037	0.003
79	67	24	1	9	1	8	5	14	1	12	5	0.001	1	4.507	1	0	0.379	70	35	1	30	1	0	1	4.507	0.001
80	74	17.036	0	9	1	7	1	5	1	12	2	0.039	1	1.519	2	1	1.519	70	35	1	26	1	0	1	1.884	0.116
81	75	13	0	9	1	9	2	7	1	12	2	0.013	1	0.955	2	1	0.955	66	30	0	47	0	0	0	0.955	0.013
82	67	37.594	1	9	1	8	1	11	1	12	7	0.011	1	1.065	1	1	1.065	70	28	0	40	0	0	0	1.065	0.001
83	61	17.08	1	9	1	7	2	13	0	12	5	0.014	1	0.83	3	1	0.83	70	28	0	12	0	0	0	0	0
84	61	34.626	1	9	1	8	3	16	1	14	8	0.001	1	1.922	3	1	1.922	70	35	1	21	1	0	1	1.573	0.012
85	61	21.9	0	9	1	8	1	16	0	8	3	0.017	1	0.293	3	1	0.071	66	33	0	17	0	0	0	0.293	0.017
86	60	9.7	0	9	1	8	5	13	0	12	8	0.032	1	0.353	1	1	0.365	66	33	0	21	0	0	0	0.353	0.015
87	63	32	1	9	1	9	6	19	1	12	8	0.024	1	7.216	3	1	0.241	68	34	1	36	1	0	0	0	0
88	70	48.585	1	9	1	9	1	1	1	12	7	0.966	1	1.5	2	1	1.5	68	34	0	15	0	0	0	1.5	0.011
89	73	22	0	8	0	7	1	6	1	6	3	0.001	1	0.349	2	1	0.475	73.8	41	0	56	0	0	0	0	0
90	61	47.53	1	9	1	9	3	21	1	12	8	0.05	1	4.857	3	1	4.857	72	36	1	33	3	1	1	4.857	0.02
91	74	9.976	0	7	0	7	1	11	0	12	7	0.041	1	0.308	3	1	0.308	66	33	1	37	0	1	1	0.308	0.041
92	67	80.17	0	8	0	7	1	4	1	13	13	2.669	1	4.589	1	0	0	0	0	1	35	3	1	1	55.663	0.99
93	73	49.53	1	9	1	8	1	27	1	12	10	0.017	1	0.929	3	0	0	0	0	1	29	1	0	1	0.298	0.011
94	67	18.23	0	9	1	9	10	29	1	14	8	0.017	1	9.62	3	1	9.62	72	36	0	34	0	0	0	0	0
